# Supplementary material for: Genome-wide identification and characterization of non-specific lipid transfer proteins in cabbage
Source: PeerJ. 2018 Aug 10;6:e5379. doi: 10.7717/peerj.5379 (PMC6089208; doi:10.7717/peerj.5379)
Supplement: Supplemental Information 8 [file peerj-06-5379-s008.xlsx]

## Sheet: Supplemental Table 3
Supplemental Table S5: Expression of DEGs in response to stress.
Expressions of DEGs in 83121A and 83121B
Gene ID	83121A (RPKM)	83121B (RPKM)
BoLTP1.7	3053.21	33219.4
BoLTP1.10	47.194	6057.18
BoLTP1.18	1264.89	20327.1
BoLTP2.2	213.34	3769.05
BoLTP2.9	21.4412	239.139
BoLTP2.12	464.87	5371.23
BoLTPx2	38.8632	823.223
Expression of DEGs in response to cold
Gene ID	BN10600 (FPKM)	BN10700 (FPKM)
BoLTP1.6	9.64998e-06	198.36
BoLTP1.8	107.24	1.86706
BoLTP1.15	447.784	3051.68
BoLTP1.16	325.571	129.266
BoLTP2.7	44.5554	0
BoLTPd5	79.3672	0
BoLTPd11	189.498	1.08715
BoLTPd4	43.3776	0
Expression of DEGs in response to heat
Gene ID	BN1HS (FPKM)	BN2HS (FPKM)
BoLTP1.8	17.01	45.35
BoLTP1.11	18.38	1.48
BoLTPd7	0	9.16
BoLTPd15	36.52	9.37
BoLTPd16	184.74	69.9
BoLTPd17	16.38	0
BoLTPd11	10.6	3
Expression of DEGs in response to blackrot disease
Gene ID	C1184 (FPKM)	C1234 (FPKM)
BoLTP1.6	0	172.4
BoLTP1.8	714.81	0
BoLTP1.9	2928.7	0
BoLTP1.17	2660.76	0
BoLTP2.3	3806.98	515.18
BoLTP2.4	0	267.89
BoLTPd16	0	222.49
